# Supplementary material for: In Vivo Evaluation of PCL Vascular Grafts Implanted in Rat Abdominal Aorta
Source: Polymers (Basel). 2022 Aug 15;14(16):3313. doi: 10.3390/polym14163313 (PMC9412484; doi:10.3390/polym14163313)
Supplement: Supplementary file 1 [file polymers-14-03313-s001.zip]

Archive with 4 entries (4 files):
- Supplementary 1 tensile tests.pdf
- Supplementary 2 operation.jpg
- Supplementary 3 chondroid metaplasia.jpg
- Supplementary 4 Element analysis.pdf
